# Supplementary material for: FDA-Approved Drugs with Potent In Vitro Antiviral Activity against Severe Acute Respiratory Syndrome Coronavirus 2
Source: Pharmaceuticals (Basel). 2020 Dec 4;13(12):443. doi: 10.3390/ph13120443 (PMC7761982; doi:10.3390/ph13120443)
Supplement: Supplementary file 1 [file pharmaceuticals-13-00443-s001.zip]

Archive with 4 entries (4 files):
- Supplementary Figure S1-R.pdf
- Supplementary Figure S2-R.pdf
- Supplementary Figure S3-R.pdf
- Supplementary Figure S4-R.pdf
